# Supplementary material for: Ganglioside GD3 Regulates Inflammation and Epithelial-to-Mesenchymal Transition in Human Nasal Epithelial Cells
Source: Int J Mol Sci. 2024 Apr 5;25(7):4054. doi: 10.3390/ijms25074054 (PMC11012505; doi:10.3390/ijms25074054)
Supplement: Supplementary file 1 [file ijms-25-04054-s001.zip]

Archive with 1 entries (1 files):
- ijms-2935726-supplementary.pdf
